# Supplementary material for: Molecular Dynamics Insights into Cassia tora-Derived Phytochemicals as Dual Insecticidal and Antifungal Agents Against Tomato Tuta absoluta and Alternaria solani
Source: Int J Mol Sci. 2026 Jan 30;27(3):1410. doi: 10.3390/ijms27031410 (PMC12898088; doi:10.3390/ijms27031410)
Supplement: Supplementary file 1 [file ijms-27-01410-s001.zip]

Archive with 3 entries (3 files):
- Figure S1-6_2DInteraction Figures.pdf
- Figure S7-14_Protein-Ligand_Fingerprinting (proLIF).pdf
- Tables S1-2_Binding Affinity (Docking Scores).pdf
